# Supplementary material for: Computational Model Reveals Limited Correlation between Germinal Center B-Cell Subclone Abundancy and Affinity: Implications for Repertoire Sequencing
Source: Front Immunol. 2017 Mar 6;8:221. doi: 10.3389/fimmu.2017.00221 (PMC5337809; doi:10.3389/fimmu.2017.00221)
Supplement: Supplementary file 1 [file Data_Sheet_1.ZIP]

Archive with 4 entries (2 files):
- data sheet 1/
- data sheet 1/Supplementary Information/
- data sheet 1/Supplementary Information/SensitivityAnalysis_v1.pptx
- data sheet 1/Supplementary Information/VanKampen-SupplementaryInformation.pdf
